# Supplementary material for: Sound Absorption Improvement in Porous Ferroelectret Polyethylene with Effective Piezoelectric Mechanism
Source: Polymers (Basel). 2022 Nov 10;14(22):4843. doi: 10.3390/polym14224843 (PMC9697414; doi:10.3390/polym14224843)
Supplement: Supplementary file 1 [file polymers-14-04843-s001.zip]

Archive with 1 entries (1 files):
- polymers-1985843-supplementary.pdf
